# Supplementary material for: Simultaneous Determination of Six Immunosuppressants in Human Whole Blood by HPLC-MS/MS Using a Modified QuEChERS Method
Source: Molecules. 2022 Jun 25;27(13):4087. doi: 10.3390/molecules27134087 (PMC9268670; doi:10.3390/molecules27134087)
Supplement: Supplementary file 1 [file molecules-27-04087-s001.zip]

Archive with 1 entries (1 files):
- molecules-1763853-supplementary.pdf
